# Supplementary material for: Field to Greenhouse: How Stable Is the Soil Microbiome after Removal from the Field?
Source: Microorganisms. 2024 Jan 5;12(1):110. doi: 10.3390/microorganisms12010110 (PMC10818785; doi:10.3390/microorganisms12010110)
Supplement: Supplementary file 1 [file microorganisms-12-00110-s001.zip]

Archive with 1 entries (1 files):
- microorganisms-2788548-supplementary.pdf
